# Supplementary material for: DNA methylation profiles of diverse Brachypodium distachyon align with underlying genetic diversity
Source: Genome Res. 2016 Nov;26(11):1520–31. doi: 10.1101/gr.205468.116 (PMC5088594; doi:10.1101/gr.205468.116)
Supplement: Supplemental Material [file supp_gr.205468.116_Supplemental_Data_1.zip]

Archive with 31 entries (30 files):
- 100bp_wig_to_dmrs.r
- ALIGNMENT_wgbs_pipelinev0.4.sh
- bed_to_rel_dist.sh
- dmr_merge.r
- download_data.sh
- FIGURE1_reanalysis_of_tiles.html
- FIGURE2_DMR_filtering_walkthrough.html
- FIGURE2_DMRtiles_to_genomic_tiles.html
- FIGURE3_DSS_DMR_analysis_sept25.html
- FIGURE4_DMRs_vs_SNPs.R
- FIGURE5_TEPID_to_DMRs_v5.html
- README.txt
- rel_methylation_plots.r
- __MACOSX/
- __MACOSX/._100bp_dmrs.v0.1.sh
- __MACOSX/._100bp_dmr_merge.r
- __MACOSX/._100bp_wig_to_dmrs.r
- __MACOSX/._ALIGNMENT_wgbs_pipelinev0.4.sh
- __MACOSX/._bed_to_rel_dist.sh
- __MACOSX/._dmr_merge.r
- __MACOSX/._download_data.sh
- __MACOSX/._FIGURE1_reanalysis_of_tiles.html
- __MACOSX/._FIGURE2_DMRtiles_to_genomic_tiles.html
- __MACOSX/._FIGURE2_DMR_filtering_walkthrough.html
- __MACOSX/._FIGURE3_DSS_DMR_analysis_sept25.html
- __MACOSX/._FIGURE4_DMRs_vs_SNPs.R
- __MACOSX/._FIGURE5_TEPID_to_DMRs_v5.html
- __MACOSX/._README.txt
- __MACOSX/._rel_methylation_plots.r
- 100bp_dmr_merge.r
- 100bp_dmrs.v0.1.sh
