# Supplementary material for: DNA methylation profiles of diverse Brachypodium distachyon align with underlying genetic diversity
Source: Genome Res. 2016 Nov;26(11):1520–31. doi: 10.1101/gr.205468.116 (PMC5088594; doi:10.1101/gr.205468.116)
Supplement: Supplemental Material [file supp_gr.205468.116_Supplemental_Data_1.zip › ALIGNMENT_wgbs_pipelinev0.4.sh]

#!/bin/bash
set -u
# Bisulfite sequence analysis pipeline v0.1
# SRE
# Updated 29-5-2014
###################
# This script it designed to take a single end fastq file and process it through the 
# bismark aligner call methylated cytosines, and develop per-c bed files and 100bp 
# window wig files for CpG, CHG, and CHH methylation levels
#
#
###################
#
#usage:
if [ "$#" -lt 4 ]; then
echo "Missing required arguments!"
echo "USAGE: wgbs_se_pipelinev0.2.sh <-pe, -se, -se_epi, or -pese> <in fastq R1> <in fastq R2 (if PE)> <path to bismark genome folder> <fileID for output files>"
exit 1
fi

######################################
# SINGLE END
######################################

#confirm single-end
if [ "$1" == "-se" ];then

#require arguments
if [ "$#" -ne 4 ]; then
echo "Missing required arguments for single-end!"
echo "USAGE: wgbs_se_pipelinev0.2.sh <-se> <in fastq R1> <path to bismark genome folder> <fileID for output files>"
exit 1
fi

#gather input variables
type=$1; #identifying paired end or single end mode
fq_file=$2; #the input fastq file
genome_path=$3; #the path to the genome to be used (bismark genome prepped)
fileID=$4;
dow=$(date +"%F-%H-%m-%S")

echo "##################"
echo "Performing Bismark single-end alignment with the following parameters:"
echo "Type: $type"
echo "Input File: $fq_file"
echo "Path to bismark genome folder: $genome_path"
echo "Output ID: $fileID"
echo "Time of analysis: $dow"
echo ""
echo "Full logfile of steps: ${fileID}_logs_${dow}.log"
echo "##################"

#develop directory tree
mkdir ${fileID}_wgbspipeline_${dow}
mv $fq_file ${fileID}_wgbspipeline_${dow}
cd ${fileID}_wgbspipeline_${dow}

#fastqc
mkdir 1_fastqc
fastqc $fq_file 2>&1 | tee -a ${fileID}_logs_${dow}.log
mv ${fq_file%%.fastq*}_fastqc* 1_fastqc #


#trim_galore
mkdir 2_trimgalore
cd 2_trimgalore
trim_galore ../$fq_file 2>&1 | tee -a ../${fileID}_logs_${dow}.log
cd ../

#fastqc_again
mkdir 3_trimmed_fastqc
fastqc 2_trimgalore/${fq_file%%.fastq*}_trimmed.fq* 2>&1 | tee -a ${fileID}_logs_${dow}.log
mv 2_trimgalore/${fq_file%%.fastq*}_trimmed_fastqc* 3_trimmed_fastqc


mkdir 0_rawfastq
mv $fq_file 0_rawfastq

#bismark
mkdir 4_bismark_alignment
cd 4_bismark_alignment
bismark -n 2 -l 20 ../../$genome_path ../2_trimgalore/${fq_file%%.fastq*}_trimmed.fq* 2>&1 | tee -a ../${fileID}_logs_${dow}.log

#sam to bam
samtools view -b -S -h ${fq_file%%.fastq*}_trimmed*.sam > ${fq_file%%.fastq*}_trimmed.fq_bismark.bam
samtools sort ${fq_file%%.fastq*}_trimmed.fq_bismark.bam ${fq_file%%.fastq*}_trimmed.fq_bismark.sorted 2>&1 | tee -a ../${fileID}_logs_${dow}.log
samtools index ${fq_file%%.fastq*}_trimmed.fq_bismark.sorted.bam 2>&1 | tee -a ../${fileID}_logs_${dow}.log
#sam sort for MethylKit
#grep -v '^[[:space:]]*@' ${fq_file%%.fastq*}_trimmed*.sam | sort -k3,3 -k4,4n > ${fq_file%%.fastq*}_trimmed.fq_bismark.sorted.sam
#methylation extraction
bismark_methylation_extractor --comprehensive --report --buffer_size 8G -s ${fq_file%%.fastq*}_trimmed*.sam 2>&1 | tee -a ../${fileID}_logs_${dow}.log

#bedgraph creation
bismark2bedGraph --CX CpG* -o ${fileID}_CpG.bed 2>&1 | tee -a ../${fileID}_logs_${dow}.log
bismark2bedGraph --CX CHG* -o ${fileID}_CHG.bed 2>&1 | tee -a ../${fileID}_logs_${dow}.log
bismark2bedGraph --CX CHH* -o ${fileID}_CHH.bed 2>&1 | tee -a ../${fileID}_logs_${dow}.log
cd ../
mkdir 5_output_files
mv 4_bismark_alignment/*.bed* 5_output_files

#100bp window creation

perl $HOME/scripts/C_context_window_SREedits.pl 4_bismark_alignment/CpG* 100 0 ${fileID}_CpG 2>&1 | tee -a ${fileID}_logs_${dow}.log
mv 4_bismark_alignment/CpG*.wig 5_output_files/${fileID}_CpG_100bp.wig
perl $HOME/scripts/C_context_window_SREedits.pl 4_bismark_alignment/CHG* 100 0 ${fileID}_CHG 2>&1 | tee -a ${fileID}_logs_${dow}.log
mv 4_bismark_alignment/CHG*.wig 5_output_files/${fileID}_CHG_100bp.wig
perl $HOME/scripts/C_context_window_SREedits.pl 4_bismark_alignment/CHH* 100 0 ${fileID}_CHH 2>&1 | tee -a ${fileID}_logs_${dow}.log
mv 4_bismark_alignment/CHH*.wig 5_output_files/${fileID}_CHH_100bp.wig

echo "#####################"
echo "providing pipeline metrics to wgbs pipeline logfile..."
echo "#####################"

#get all relevant numbers for final log summary
bismark_version=$(bismark --version | grep "Bismark Version:" | cut -d":" -f2 | tr -d ' ')
samtools_version=$(samtools 3>&1 1>&2 2>&3 | grep "Version:" | cut -d' ' -f2 | tr -d ' ')

map_ef=$(grep 'Mapping efficiency:' 4_bismark_alignment/${fq_file%%.fastq*}_trimmed.fq*_bismark_SE_report.txt  | cut -d: -f2 | tr -d '\t' | cut -d'%' -f1)
unique_aln=$(grep 'Number of alignments with a unique best hit from the different alignments:' 4_bismark_alignment/${fq_file%%.fastq*}_trimmed.fq*_bismark_SE_report.txt  | cut -d: -f2 | tr -d '\t')
no_aln=$(grep 'Sequences with no alignments under any condition:' 4_bismark_alignment/${fq_file%%.fastq*}_trimmed.fq*_bismark_SE_report.txt  | cut -d: -f2 | tr -d '\t')
multi_aln=$(grep 'Sequences did not map uniquely:' 4_bismark_alignment/${fq_file%%.fastq*}_trimmed.fq*_bismark_SE_report.txt  | cut -d: -f2 | tr -d '\t')
cpg_per=$(grep 'C methylated in CpG context:' 4_bismark_alignment/${fq_file%%.fastq*}_trimmed.fq*_bismark_SE_report.txt  | cut -d: -f2 | tr -d '\t' | cut -d'%' -f1)
chg_per=$(grep 'C methylated in CHG context:' 4_bismark_alignment/${fq_file%%.fastq*}_trimmed.fq*_bismark_SE_report.txt  | cut -d: -f2 | tr -d '\t' | cut -d'%' -f1)
chh_per=$(grep 'C methylated in CHH context:' 4_bismark_alignment/${fq_file%%.fastq*}_trimmed.fq*_bismark_SE_report.txt  | cut -d: -f2 | tr -d '\t' | cut -d'%' -f1)

if [[ $fq_file == *gz* ]];then
	raw_reads=$(zcat 0_rawfastq/*.gz | wc -l)
	raw_reads=$(($raw_reads / 4 ))
fi

if [[ $fq_file != *gz* ]];then
	raw_reads=$(wc -l < 0_rawfastq/$fq_file)
	raw_reads=$(($raw_reads / 4 ))
fi


if [[ $fq_file == *gz* ]];then
	flt_reads=$(zcat 2_trimgalore/*.gz | wc -l)
	flt_reads=$(($flt_reads / 4))
fi

if [[ $fq_file != *gz* ]];then
	flt_reads=$(wc -l < 2_trimgalore/${fq_file%%.fastq*}_trimmed.fq*)
	flt_reads=$(($flt_reads / 4))
fi


#add it to the full pipeline logfile
printf "${dow}\t${fq_file}\t${fileID}\t${genome_path##../}\t${type:1}\t${bismark_version}\t${samtools_version}\t${raw_reads}\t${flt_reads}\t${map_ef}\t${unique_aln}\t${no_aln}\t${multi_aln}\t${cpg_per}\t${chg_per}\t${chh_per}\n"
printf "${dow}\t${fq_file}\t${fileID}\t${genome_path##../}\t${type:1}\t${bismark_version}\t${samtools_version}\t${raw_reads}\t${flt_reads}\t${map_ef}\t${unique_aln}\t${no_aln}\t${multi_aln}\t${cpg_per}\t${chg_per}\t${chh_per}\n" >> $HOME/wgbs_se_pipeline_analysis_record.log

echo "####################"
echo "compressing all sam files..."
echo "####################"
#compress sam and unsorted bam files
find -name "*.sam" | xargs pigz
find -name "*bismark.bam" | xargs rm

fi

######################################
# SINGLE END Epignome - All this does differently is trip the first 6bp from the fastq reads per epicentre protocol to eliminate issues of random hexamer binding
######################################

#confirm single-end
if [ "$1" == "-se_epi" ];then

#require arguments
if [ "$#" -ne 4 ]; then
echo "Missing required arguments for single-end!"
echo "USAGE: wgbs_se_pipelinev0.2.sh <-se> <in fastq R1> <path to bismark genome folder> <fileID for output files>"
exit 1
fi

#gather input variables
type=$1; #identifying paired end or single end mode
fq_file=$2; #the input fastq file
genome_path=$3; #the path to the genome to be used (bismark genome prepped)
fileID=$4;
dow=$(date +"%F-%H-%m-%S")

echo "##################"
echo "Performing Bismark single-end alignment for Epignome with the following parameters:"
echo "Type: $type"
echo "Input File: $fq_file"
echo "Path to bismark genome folder: $genome_path"
echo "Output ID: $fileID"
echo "Time of analysis: $dow"
echo ""
echo "Full logfile of steps: ${fileID}_logs_${dow}.log"
echo "##################"

#develop directory tree
mkdir ${fileID}_wgbspipeline_${dow}
mv $fq_file ${fileID}_wgbspipeline_${dow}
cd ${fileID}_wgbspipeline_${dow}

#fastqc
mkdir 1_fastqc
fastqc $fq_file 2>&1 | tee -a ${fileID}_logs_${dow}.log
mv ${fq_file%%.fastq*}_fastqc* 1_fastqc #


#trim_galore
mkdir 2_trimgalore
cd 2_trimgalore
trim_galore --clip_R1 6 ../$fq_file 2>&1 | tee -a ../${fileID}_logs_${dow}.log
cd ../

#fastqc_again
mkdir 3_trimmed_fastqc
fastqc 2_trimgalore/${fq_file%%.fastq*}_trimmed.fq* 2>&1 | tee -a ${fileID}_logs_${dow}.log
mv 2_trimgalore/${fq_file%%.fastq*}_trimmed_fastqc* 3_trimmed_fastqc


mkdir 0_rawfastq
mv $fq_file 0_rawfastq

#bismark
mkdir 4_bismark_alignment
cd 4_bismark_alignment
bismark -n 2 -l 20 ../../$genome_path ../2_trimgalore/${fq_file%%.fastq*}_trimmed.fq* 2>&1 | tee -a ../${fileID}_logs_${dow}.log

#sam to bam
samtools view -b -S -h ${fq_file%%.fastq*}_trimmed*.sam > ${fq_file%%.fastq*}_trimmed.fq_bismark.bam
samtools sort ${fq_file%%.fastq*}_trimmed.fq_bismark.bam ${fq_file%%.fastq*}_trimmed.fq_bismark.sorted 2>&1 | tee -a ../${fileID}_logs_${dow}.log
samtools index ${fq_file%%.fastq*}_trimmed.fq_bismark.sorted.bam 2>&1 | tee -a ../${fileID}_logs_${dow}.log
#sam sort for MethylKit
#grep -v '^[[:space:]]*@' ${fq_file%%.fastq*}_trimmed*.sam | sort -k3,3 -k4,4n > ${fq_file%%.fastq*}_trimmed.fq_bismark.sorted.sam
#methylation extraction
bismark_methylation_extractor --comprehensive --report --buffer_size 8G -s ${fq_file%%.fastq*}_trimmed*.sam 2>&1 | tee -a ../${fileID}_logs_${dow}.log

#bedgraph creation
bismark2bedGraph --CX CpG* -o ${fileID}_CpG.bed 2>&1 | tee -a ../${fileID}_logs_${dow}.log
bismark2bedGraph --CX CHG* -o ${fileID}_CHG.bed 2>&1 | tee -a ../${fileID}_logs_${dow}.log
bismark2bedGraph --CX CHH* -o ${fileID}_CHH.bed 2>&1 | tee -a ../${fileID}_logs_${dow}.log
cd ../
mkdir 5_output_files
mv 4_bismark_alignment/*.bed* 5_output_files

#100bp window creation

perl $HOME/scripts/C_context_window_SREedits.pl 4_bismark_alignment/CpG* 100 0 ${fileID}_CpG 2>&1 | tee -a ${fileID}_logs_${dow}.log
mv 4_bismark_alignment/CpG*.wig 5_output_files/${fileID}_CpG_100bp.wig
perl $HOME/scripts/C_context_window_SREedits.pl 4_bismark_alignment/CHG* 100 0 ${fileID}_CHG 2>&1 | tee -a ${fileID}_logs_${dow}.log
mv 4_bismark_alignment/CHG*.wig 5_output_files/${fileID}_CHG_100bp.wig
perl $HOME/scripts/C_context_window_SREedits.pl 4_bismark_alignment/CHH* 100 0 ${fileID}_CHH 2>&1 | tee -a ${fileID}_logs_${dow}.log
mv 4_bismark_alignment/CHH*.wig 5_output_files/${fileID}_CHH_100bp.wig

echo "#####################"
echo "providing pipeline metrics to wgbs pipeline logfile..."
echo "#####################"

#get all relevant numbers for final log summary
bismark_version=$(bismark --version | grep "Bismark Version:" | cut -d":" -f2 | tr -d ' ')
samtools_version=$(samtools 3>&1 1>&2 2>&3 | grep "Version:" | cut -d' ' -f2 | tr -d ' ')

map_ef=$(grep 'Mapping efficiency:' 4_bismark_alignment/${fq_file%%.fastq*}_trimmed.fq*_bismark_SE_report.txt  | cut -d: -f2 | tr -d '\t' | cut -d'%' -f1)
unique_aln=$(grep 'Number of alignments with a unique best hit from the different alignments:' 4_bismark_alignment/${fq_file%%.fastq*}_trimmed.fq*_bismark_SE_report.txt  | cut -d: -f2 | tr -d '\t')
no_aln=$(grep 'Sequences with no alignments under any condition:' 4_bismark_alignment/${fq_file%%.fastq*}_trimmed.fq*_bismark_SE_report.txt  | cut -d: -f2 | tr -d '\t')
multi_aln=$(grep 'Sequences did not map uniquely:' 4_bismark_alignment/${fq_file%%.fastq*}_trimmed.fq*_bismark_SE_report.txt  | cut -d: -f2 | tr -d '\t')
cpg_per=$(grep 'C methylated in CpG context:' 4_bismark_alignment/${fq_file%%.fastq*}_trimmed.fq*_bismark_SE_report.txt  | cut -d: -f2 | tr -d '\t' | cut -d'%' -f1)
chg_per=$(grep 'C methylated in CHG context:' 4_bismark_alignment/${fq_file%%.fastq*}_trimmed.fq*_bismark_SE_report.txt  | cut -d: -f2 | tr -d '\t' | cut -d'%' -f1)
chh_per=$(grep 'C methylated in CHH context:' 4_bismark_alignment/${fq_file%%.fastq*}_trimmed.fq*_bismark_SE_report.txt  | cut -d: -f2 | tr -d '\t' | cut -d'%' -f1)

if [[ $fq_file == *gz* ]];then
	raw_reads=$(zcat 0_rawfastq/*.gz | wc -l)
	raw_reads=$(($raw_reads / 4 ))
fi

if [[ $fq_file != *gz* ]];then
	raw_reads=$(wc -l < 0_rawfastq/$fq_file)
	raw_reads=$(($raw_reads / 4 ))
fi


if [[ $fq_file == *gz* ]];then
	flt_reads=$(zcat 2_trimgalore/*.gz | wc -l)
	flt_reads=$(($flt_reads / 4))
fi

if [[ $fq_file != *gz* ]];then
	flt_reads=$(wc -l < 2_trimgalore/${fq_file%%.fastq*}_trimmed.fq*)
	flt_reads=$(($flt_reads / 4))
fi


#add it to the full pipeline logfile
printf "${dow}\t${fq_file}\t${fileID}\t${genome_path##../}\t${type:1}\t${bismark_version}\t${samtools_version}\t${raw_reads}\t${flt_reads}\t${map_ef}\t${unique_aln}\t${no_aln}\t${multi_aln}\t${cpg_per}\t${chg_per}\t${chh_per}\n"
printf "${dow}\t${fq_file}\t${fileID}\t${genome_path##../}\t${type:1}\t${bismark_version}\t${samtools_version}\t${raw_reads}\t${flt_reads}\t${map_ef}\t${unique_aln}\t${no_aln}\t${multi_aln}\t${cpg_per}\t${chg_per}\t${chh_per}\n" >> $HOME/wgbs_se_pipeline_analysis_record.log

echo "####################"
echo "compressing all sam files..."
echo "####################"
#compress sam and unsorted bam files
find -name "*.sam" | xargs pigz
find -name "*bismark.bam" | xargs rm

fi

######################################
# PAIRED END
######################################

if [ "$1" == "-pe" ];then

if [ "$#" -ne 5 ]; then
echo "Missing required arguments for paired-end!"
echo "USAGE: wgbs_se_pipelinev0.2.sh <-pe> <in fastq R1> <in fastq R2> <path to bismark genome folder> <fileID for output files>"
exit 1
fi
#gather input variables
type=$1; #identifying paired end or single end mode
fq_file1=$2; #the input R1 fastq reads
fq_file2=$3; #R2 reads
genome_path=$4; #the path to the genome to be used (bismark genome prepped)
fileID=$5;
dow=$(date +"%F-%H-%m-%S")

echo "##################"
echo "Performing Bismark paired-end alignment with the following parameters:"
echo "Type: $type"
echo "Input File: $fq_file1"
echo "Path to bismark genome folder: $genome_path"
echo "Output ID: $fileID"
echo "Time of analysis: $dow"
echo ""
echo "Full logfile of steps: ${fileID}_logs_${dow}.log"
echo "##################"

#develop directory tree
mkdir ${fileID}_wgbspipeline_${dow}
mv $fq_file1 ${fileID}_wgbspipeline_${dow}
mv $fq_file2 ${fileID}_wgbspipeline_${dow}
cd ${fileID}_wgbspipeline_${dow}

#fastqc
mkdir 1_fastqc
fastqc $fq_file1 $fq_file2 2>&1 | tee -a ${fileID}_logs_${dow}.log
mv ${fq_file1%%.fastq*}_fastqc* 1_fastqc #
mv ${fq_file2%%.fastq*}_fastqc* 1_fastqc #


#trim_galore
mkdir 2_trimgalore
cd 2_trimgalore
trim_galore --paired ../$fq_file1 ../$fq_file2 2>&1 | tee -a ../${fileID}_logs_${dow}.log
cd ../

#fastqc_again
mkdir 3_trimmed_fastqc
fastqc 2_trimgalore/${fq_file1%%.fastq*}_val_1.fq* 2_trimgalore/${fq_file2%%.fastq*}_val_2.fq* 2>&1 | tee -a ${fileID}_logs_${dow}.log
mv 2_trimgalore/${fq_file1%%.fastq*}_val_1_fastqc* 3_trimmed_fastqc
mv 2_trimgalore/${fq_file2%%.fastq*}_val_2_fastqc* 3_trimmed_fastqc


mkdir 0_rawfastq
mv $fq_file1 0_rawfastq
mv $fq_file2 0_rawfastq

#bismark
mkdir 4_bismark_alignment
cd 4_bismark_alignment
bismark -n 2 -l 20 ../../$genome_path -1 ../2_trimgalore/${fq_file1%%.fastq*}_val_1.fq* -2 ../2_trimgalore/${fq_file2%%.fastq*}_val_2.fq* 2>&1 | tee -a ../${fileID}_logs_${dow}.log
#sam to bam
samtools view -b -S -h ${fq_file1%%.fastq*}_val_1.fq*_bismark_pe.sam > ${fq_file1%%.fastq*}_val_1.fq_bismark_pe.bam
samtools sort ${fq_file1%%.fastq*}_val_1.fq_bismark_pe.bam ${fq_file1%%.fastq*}_val_1.fq_bismark_pe.sorted 2>&1 | tee -a ../${fileID}_logs_${dow}.log
samtools index ${fq_file1%%.fastq*}_val_1.fq_bismark_pe.sorted.bam 2>&1 | tee -a ../${fileID}_logs_${dow}.log
#sam sort for MethylKit
#grep -v '^[[:space:]]*@' ${fq_file1%%.fastq*}_val_1.fq_bismark_pe.sam | sort -k3,3 -k4,4n > ${fq_file1%%.fastq*}_val_1.fq_bismark_pe.sorted.sam
#methylation extraction PAIRED END (-p)
bismark_methylation_extractor --comprehensive --report --buffer_size 8G -p ${fq_file1%%.fastq*}_val_1.fq*_bismark_pe.sam 2>&1 | tee -a ../${fileID}_logs_${dow}.log

#bedgraph creation
bismark2bedGraph --CX CpG* -o ${fileID}_CpG.bed 2>&1 | tee -a ../${fileID}_logs_${dow}.log
bismark2bedGraph --CX CHG* -o ${fileID}_CHG.bed 2>&1 | tee -a ../${fileID}_logs_${dow}.log
bismark2bedGraph --CX CHH* -o ${fileID}_CHH.bed 2>&1 | tee -a ../${fileID}_logs_${dow}.log
cd ../
mkdir 5_output_files
mv 4_bismark_alignment/*.bed* 5_output_files

#100bp window creation

perl $HOME/scripts/C_context_window_SREedits.pl 4_bismark_alignment/CpG* 100 0 ${fileID}_CpG 2>&1 | tee -a ${fileID}_logs_${dow}.log
mv 4_bismark_alignment/CpG*.wig 5_output_files/${fileID}_CpG_100bp.wig
perl $HOME/scripts/C_context_window_SREedits.pl 4_bismark_alignment/CHG* 100 0 ${fileID}_CHG 2>&1 | tee -a ${fileID}_logs_${dow}.log
mv 4_bismark_alignment/CHG*.wig 5_output_files/${fileID}_CHG_100bp.wig
perl $HOME/scripts/C_context_window_SREedits.pl 4_bismark_alignment/CHH* 100 0 ${fileID}_CHH 2>&1 | tee -a ${fileID}_logs_${dow}.log
mv 4_bismark_alignment/CHH*.wig 5_output_files/${fileID}_CHH_100bp.wig

echo "#####################"
echo "providing pipeline metrics to wgbs pipeline logfile..."
echo "#####################"

#get all relevant numbers for final log summary
bismark_version=$(bismark --version | grep "Bismark Version:" | cut -d":" -f2 | tr -d ' ')
samtools_version=$(samtools 3>&1 1>&2 2>&3 | grep "Version:" | cut -d' ' -f2 | tr -d ' ')

map_ef=$(grep 'Mapping efficiency:' 4_bismark_alignment/${fq_file1%%.fastq*}_val_1.fq*_bismark_PE_report.txt  | cut -d: -f2 | tr -d '\t' | cut -d'%' -f1)
unique_aln=$(grep 'Number of paired-end alignments with a unique best hit:' 4_bismark_alignment/${fq_file1%%.fastq*}_val_1.fq*_bismark_PE_report.txt  | cut -d: -f2 | tr -d '\t')
no_aln=$(grep 'Sequence pairs with no alignments under any condition:' 4_bismark_alignment/${fq_file1%%.fastq*}_val_1.fq*_bismark_PE_report.txt  | cut -d: -f2 | tr -d '\t')
multi_aln=$(grep 'Sequence pairs did not map uniquely:' 4_bismark_alignment/${fq_file1%%.fastq*}_val_1.fq*_bismark_PE_report.txt  | cut -d: -f2 | tr -d '\t')
cpg_per=$(grep 'C methylated in CpG context:' 4_bismark_alignment/${fq_file1%%.fastq*}_val_1.fq*_bismark_PE_report.txt  | cut -d: -f2 | tr -d '\t' | cut -d'%' -f1)
chg_per=$(grep 'C methylated in CHG context:' 4_bismark_alignment/${fq_file1%%.fastq*}_val_1.fq*_bismark_PE_report.txt  | cut -d: -f2 | tr -d '\t' | cut -d'%' -f1)
chh_per=$(grep 'C methylated in CHH context:' 4_bismark_alignment/${fq_file1%%.fastq*}_val_1.fq*_bismark_PE_report.txt  | cut -d: -f2 | tr -d '\t' | cut -d'%' -f1)


if [[ $fq_file1 == *gz* ]];then
	raw_reads=$(zcat 0_rawfastq/*.gz | wc -l)
	raw_reads=$(($raw_reads / 4 ))
fi

if [[ $fq_file1 != *gz* ]];then
	raw_reads=$(wc -l < 0_rawfastq/$fq_file1)
	raw_reads=$(($raw_reads / 4 ))
fi


if [[ $fq_file1 == *gz* ]];then
	flt_reads=$(zcat 2_trimgalore/*.gz | wc -l)
	flt_reads=$(($flt_reads / 4))
fi

if [[ $fq_file1 != *gz* ]];then
	flt_reads=$(wc -l < 2_trimgalore/${fq_file1%%.fastq*}_val_1.fq*)
	flt_reads=$(($flt_reads / 4))
fi

#add it to the full pipeline logfile
printf "${dow}\t${fq_file1}\t${fileID}\t${genome_path##../}\t${type:1}\t${bismark_version}\t${samtools_version}\t${raw_reads}\t${flt_reads}\t${map_ef}\t${unique_aln}\t${no_aln}\t${multi_aln}\t${cpg_per}\t${chg_per}\t${chh_per}\n"
printf "${dow}\t${fq_file1}\t${fileID}\t${genome_path##../}\t${type:1}\t${bismark_version}\t${samtools_version}\t${raw_reads}\t${flt_reads}\t${map_ef}\t${unique_aln}\t${no_aln}\t${multi_aln}\t${cpg_per}\t${chg_per}\t${chh_per}\n" >> $HOME/wgbs_se_pipeline_analysis_record.log

echo "####################"
echo "compressing all sam files..."
echo "####################"
#compress sam and unsorted bam files
find -name "*.sam" | xargs pigz
find -name "*pe.bam" | xargs rm

fi

######################################
# PAIRED END PBAT epignome
######################################

if [ "$1" == "-pese" ];then

if [ "$#" -ne 5 ]; then
echo "Missing required arguments for paired-end pbat!"
echo "USAGE: wgbs_se_pipelinev0.2.sh <-pese> <in fastq R1> <in fastq R2> <path to bismark genome folder> <fileID for output files>"
exit 1
fi
#gather input variables
type=$1; #identifying paired end or single end mode
fq_file1=$2; #the input R1 fastq reads
fq_file2=$3; #R2 reads
genome_path=$4; #the path to the genome to be used (bismark genome prepped)
fileID=$5;
dow=$(date +"%F-%H-%m-%S")

echo "##################"
echo "Performing Bismark PBAT paired-end & single-end alignment with the following parameters:"
echo "Type: $type"
echo "Input File: $fq_file1"
echo "Path to bismark genome folder: $genome_path"
echo "Output ID: $fileID"
echo "Time of analysis: $dow"
echo ""
echo "Full logfile of steps: ${fileID}_logs_${dow}.log"
echo "##################"

#develop directory tree
mkdir ${fileID}_wgbspipeline_${dow}
mv $fq_file1 ${fileID}_wgbspipeline_${dow}
mv $fq_file2 ${fileID}_wgbspipeline_${dow}
cd ${fileID}_wgbspipeline_${dow}

#fastqc
mkdir 1_fastqc
fastqc $fq_file1 $fq_file2 2>&1 | tee -a ${fileID}_logs_${dow}.log
mv ${fq_file1%%.fastq*}_fastqc* 1_fastqc #
mv ${fq_file2%%.fastq*}_fastqc* 1_fastqc #


#trim_galore
mkdir 2_trimgalore
cd 2_trimgalore
echo "Trimming first 6bp from reads per suggested protocol for Epignome / BPBAT libraries..."
trim_galore --paired --clip_r1 6 --clip_r2 6 ../$fq_file1 ../$fq_file2 2>&1 | tee -a ../${fileID}_logs_${dow}.log
cd ../

#fastqc_again
mkdir 3_trimmed_fastqc
fastqc 2_trimgalore/${fq_file1%%.fastq*}_val_1.fq* 2_trimgalore/${fq_file2%%.fastq*}_val_2.fq* 2>&1 | tee -a ${fileID}_logs_${dow}.log
mv 2_trimgalore/${fq_file1%%.fastq*}_val_1_fastqc* 3_trimmed_fastqc
mv 2_trimgalore/${fq_file2%%.fastq*}_val_2_fastqc* 3_trimmed_fastqc


mkdir 0_rawfastq
mv $fq_file1 0_rawfastq
mv $fq_file2 0_rawfastq

#bismark
mkdir 4_bismark_alignment
cd 4_bismark_alignment
bismark -n 2 -l 20 --un ../../$genome_path -1 ../2_trimgalore/${fq_file1%%.fastq*}_val_1.fq* -2 ../2_trimgalore/${fq_file2%%.fastq*}_val_2.fq* 2>&1 | tee -a ../${fileID}_logs_${dow}.log

#part 2 - SE directional on unmapped R1
bismark -n 2 -l 20 ../../$genome_path  ${fq_file1%%.fastq*}_val_1.fq_unmapped_reads_1.fq 2>&1 | tee -a ../${fileID}_logs_${dow}.log

#part 3 - SE directional pbat on unmapped R2
bismark -n 2 -l 20 --pbat ../../$genome_path  ${fq_file2%%.fastq*}_val_2.fq_unmapped_reads_2.fq 2>&1 | tee -a ../${fileID}_logs_${dow}.log

#methylation extraction PE
bismark_methylation_extractor --comprehensive --report --buffer_size 8G -p --no_overlap --gzip ${fq_file1%%.fastq*}_val_1.fq*_bismark_pe.sam 2>&1 | tee -a ../${fileID}_logs_${dow}.log

#methylation extraction SE1
bismark_methylation_extractor --comprehensive --report --buffer_size 8G -s --gzip ${fq_file1%%.fastq*}_val_1.fq*_unmapped_reads_1.fq_bismark.sam 2>&1 | tee -a ../${fileID}_logs_${dow}.log

#methylation extraction SE2
bismark_methylation_extractor --comprehensive --report --buffer_size 8G -s --gzip ${fq_file2%%.fastq*}_val_2.fq*_unmapped_reads_2.fq_bismark.sam 2>&1 | tee -a ../${fileID}_logs_${dow}.log

#make bam files for each line of output:
samtools view -b -S -h ${fq_file1%%.fastq*}_val_1.fq*_bismark_pe.sam > ${fq_file1%%.fastq*}_val_1.fq_bismark_pe.bam
samtools view -b -S -h ${fq_file1%%.fastq*}_val_1.fq*_unmapped_reads_1.fq_bismark.sam > ${fq_file1%%.fastq*}_val_1.fq_bismark_se1.bam
samtools view -b -S -h ${fq_file2%%.fastq*}_val_2.fq*_unmapped_reads_2.fq_bismark.sam > ${fq_file2%%.fastq*}_val_2.fq_bismark_se2.bam

#make combined bam file
samtools merge -h ${fq_file1%%.fastq*}_val_1.fq*_bismark_pe.sam ${fq_file1%%.fastq*}_bismark_combined.bam ${fq_file1%%.fastq*}_val_1.fq_bismark_pe.bam ${fq_file1%%.fastq*}_val_1.fq_bismark_se1.bam ${fq_file2%%.fastq*}_val_2.fq_bismark_se2.bam
#sort combined bam file
samtools sort ${fq_file1%%.fastq*}_bismark_combined.bam ${fq_file1%%.fastq*}_bismark_combined.sorted 2>&1 | tee -a ../${fileID}_logs_${dow}.log
#index combined bam file
samtools index ${fq_file1%%.fastq*}_bismark_combined.sorted.bam 2>&1 | tee -a ../${fileID}_logs_${dow}.log
#make combined sam file
#samtools view -h ${fq_file1%%.fastq*}_bismark_combined.sorted.bam > ${fq_file1%%.fastq*}_bismark_combined.sorted.sam

#merge the met_extract results from each alignment
zcat CpG*.txt.gz > CpG_context_${fileID}_merged.txt
zcat CHG*.txt.gz > CHG_context_${fileID}_merged.txt
zcat CHH*.txt.gz > CHH_context_${fileID}_merged.txt

#100bp window creation
cd ../
mkdir 5_output_files
perl $HOME/scripts/C_context_window_SREedits.pl 4_bismark_alignment/CpG* 100 0 ${fileID}_CpG 2>&1 | tee -a ${fileID}_logs_${dow}.log
mv 4_bismark_alignment/CpG*.wig 5_output_files/${fileID}_CpG_100bp.wig
perl $HOME/scripts/C_context_window_SREedits.pl 4_bismark_alignment/CHG* 100 0 ${fileID}_CHG 2>&1 | tee -a ${fileID}_logs_${dow}.log
mv 4_bismark_alignment/CHG*.wig 5_output_files/${fileID}_CHG_100bp.wig
perl $HOME/scripts/C_context_window_SREedits.pl 4_bismark_alignment/CHH* 100 0 ${fileID}_CHH 2>&1 | tee -a ${fileID}_logs_${dow}.log
mv 4_bismark_alignment/CHH*.wig 5_output_files/${fileID}_CHH_100bp.wig

cd 4_bismark_alignment
#bedgraph creation
bismark2bedGraph --CX CpG_context_${fileID}_merged* -o ${fileID}_CpG.bed 2>&1 | tee -a ../${fileID}_logs_${dow}.log
bismark2bedGraph --CX CHG_context_${fileID}_merged* -o ${fileID}_CHG.bed 2>&1 | tee -a ../${fileID}_logs_${dow}.log
bismark2bedGraph --CX CHH_context_${fileID}_merged* -o ${fileID}_CHH.bed 2>&1 | tee -a ../${fileID}_logs_${dow}.log
cd ../
mv 4_bismark_alignment/*.bed* 5_output_files

echo "#####################"
echo "providing pipeline metrics to wgbs pipeline logfile..."
echo "#####################"

#get all relevant numbers for final log summary
bismark_version=$(bismark --version | grep "Bismark Version:" | cut -d":" -f2 | tr -d ' ')
samtools_version=$(samtools 3>&1 1>&2 2>&3 | grep "Version:" | cut -d' ' -f2 | tr -d ' ')

map_ef=$(grep 'Mapping efficiency:' 4_bismark_alignment/${fq_file1%%.fastq*}_val_1.fq*_bismark_PE_report.txt  | cut -d: -f2 | tr -d '\t' | cut -d'%' -f1)
unique_aln=$(grep 'Number of paired-end alignments with a unique best hit:' 4_bismark_alignment/${fq_file1%%.fastq*}_val_1.fq*_bismark_PE_report.txt  | cut -d: -f2 | tr -d '\t')
no_aln=$(grep 'Sequence pairs with no alignments under any condition:' 4_bismark_alignment/${fq_file1%%.fastq*}_val_1.fq*_bismark_PE_report.txt  | cut -d: -f2 | tr -d '\t')
multi_aln=$(grep 'Sequence pairs did not map uniquely:' 4_bismark_alignment/${fq_file1%%.fastq*}_val_1.fq*_bismark_PE_report.txt  | cut -d: -f2 | tr -d '\t')
cpg_per=$(grep 'C methylated in CpG context:' 4_bismark_alignment/${fq_file1%%.fastq*}_val_1.fq*_bismark_PE_report.txt  | cut -d: -f2 | tr -d '\t' | cut -d'%' -f1)
chg_per=$(grep 'C methylated in CHG context:' 4_bismark_alignment/${fq_file1%%.fastq*}_val_1.fq*_bismark_PE_report.txt  | cut -d: -f2 | tr -d '\t' | cut -d'%' -f1)
chh_per=$(grep 'C methylated in CHH context:' 4_bismark_alignment/${fq_file1%%.fastq*}_val_1.fq*_bismark_PE_report.txt  | cut -d: -f2 | tr -d '\t' | cut -d'%' -f1)

map_ef2=$(grep 'Mapping efficiency:' 4_bismark_alignment/${fq_file1%%.fastq*}_val_1.fq_unmapped_reads_1.fq_bismark_SE_report.txt  | cut -d: -f2 | tr -d '\t' | cut -d'%' -f1)
unique_aln2=$(grep 'Number of alignments with a unique best hit from the different alignments:' 4_bismark_alignment/${fq_file1%%.fastq*}_val_1.fq_unmapped_reads_1.fq_bismark_SE_report.txt  | cut -d: -f2 | tr -d '\t')
no_aln2=$(grep 'Sequences with no alignments under any condition:' 4_bismark_alignment/${fq_file1%%.fastq*}_val_1.fq_unmapped_reads_1.fq_bismark_SE_report.txt  | cut -d: -f2 | tr -d '\t')
multi_aln2=$(grep 'Sequences did not map uniquely:' 4_bismark_alignment/${fq_file1%%.fastq*}_val_1.fq_unmapped_reads_1.fq_bismark_SE_report.txt  | cut -d: -f2 | tr -d '\t')
cpg_per2=$(grep 'C methylated in CpG context:' 4_bismark_alignment/${fq_file1%%.fastq*}_val_1.fq_unmapped_reads_1.fq_bismark_SE_report.txt  | cut -d: -f2 | tr -d '\t' | cut -d'%' -f1)
chg_per2=$(grep 'C methylated in CHG context:' 4_bismark_alignment/${fq_file1%%.fastq*}_val_1.fq_unmapped_reads_1.fq_bismark_SE_report.txt  | cut -d: -f2 | tr -d '\t' | cut -d'%' -f1)
chh_per2=$(grep 'C methylated in CHH context:' 4_bismark_alignment/${fq_file1%%.fastq*}_val_1.fq_unmapped_reads_1.fq_bismark_SE_report.txt  | cut -d: -f2 | tr -d '\t' | cut -d'%' -f1)

map_ef3=$(grep 'Mapping efficiency:' 4_bismark_alignment/${fq_file2%%.fastq*}_val_2.fq_unmapped_reads_2.fq_bismark_SE_report.txt  | cut -d: -f2 | tr -d '\t' | cut -d'%' -f1)
unique_aln3=$(grep 'Number of alignments with a unique best hit from the different alignments:' 4_bismark_alignment/${fq_file2%%.fastq*}_val_2.fq_unmapped_reads_2.fq_bismark_SE_report.txt  | cut -d: -f2 | tr -d '\t')
no_aln3=$(grep 'Sequences with no alignments under any condition:' 4_bismark_alignment/${fq_file2%%.fastq*}_val_2.fq_unmapped_reads_2.fq_bismark_SE_report.txt  | cut -d: -f2 | tr -d '\t')
multi_aln3=$(grep 'Sequences did not map uniquely:' 4_bismark_alignment/${fq_file2%%.fastq*}_val_2.fq_unmapped_reads_2.fq_bismark_SE_report.txt  | cut -d: -f2 | tr -d '\t')
cpg_per3=$(grep 'C methylated in CpG context:' 4_bismark_alignment/${fq_file2%%.fastq*}_val_2.fq_unmapped_reads_2.fq_bismark_SE_report.txt  | cut -d: -f2 | tr -d '\t' | cut -d'%' -f1)
chg_per3=$(grep 'C methylated in CHG context:' 4_bismark_alignment/${fq_file2%%.fastq*}_val_2.fq_unmapped_reads_2.fq_bismark_SE_report.txt  | cut -d: -f2 | tr -d '\t' | cut -d'%' -f1)
chh_per3=$(grep 'C methylated in CHH context:' 4_bismark_alignment/${fq_file2%%.fastq*}_val_2.fq_unmapped_reads_2.fq_bismark_SE_report.txt  | cut -d: -f2 | tr -d '\t' | cut -d'%' -f1)


if [[ $fq_file1 == *gz* ]];then
	raw_reads=$(zcat 0_rawfastq/*.gz | wc -l)
	raw_reads=$(($raw_reads / 4 ))
fi

if [[ $fq_file1 != *gz* ]];then
	raw_reads=$(wc -l < 0_rawfastq/$fq_file1)
	raw_reads=$(($raw_reads / 4 ))
fi


if [[ $fq_file1 == *gz* ]];then
	flt_reads=$(zcat 2_trimgalore/*.gz | wc -l)
	flt_reads=$(($flt_reads / 4))
fi

if [[ $fq_file1 != *gz* ]];then
	flt_reads=$(wc -l < 2_trimgalore/${fq_file1%%.fastq*}_val_1.fq*)
	flt_reads=$(($flt_reads / 4))
fi

#add it to the full pipeline logfile
echo "####################"
echo "PE mapping results"
echo "####################"
printf "${dow}\t${fq_file1}\t${fileID}\t${genome_path##../}\t${type:1}_PE\t${bismark_version}\t${samtools_version}\t${raw_reads}\t${flt_reads}\t${map_ef}\t${unique_aln}\t${no_aln}\t${multi_aln}\t${cpg_per}\t${chg_per}\t${chh_per}\n"
echo "####################"
echo "Unmapped Read 1 SE mapping results"
echo "####################"
printf "${dow}\t${fq_file1}\t${fileID}\t${genome_path##../}\t${type:1}_SE1\t${bismark_version}\t${samtools_version}\t${raw_reads}\t${flt_reads}\t${map_ef2}\t${unique_aln2}\t${no_aln2}\t${multi_aln2}\t${cpg_per2}\t${chg_per2}\t${chh_per2}\n"
echo "####################"
echo "Unmapped Read 2 SE PBAT mapping results"
echo "####################"
printf "${dow}\t${fq_file2}\t${fileID}\t${genome_path##../}\t${type:1}_SE2pbat\t${bismark_version}\t${samtools_version}\t${raw_reads}\t${flt_reads}\t${map_ef3}\t${unique_aln3}\t${no_aln3}\t${multi_aln3}\t${cpg_per3}\t${chg_per3}\t${chh_per3}\n"


printf "${dow}\t${fq_file1}\t${fileID}\t${genome_path##../}\t${type:1}_PE\t${bismark_version}\t${samtools_version}\t${raw_reads}\t${flt_reads}\t${map_ef}\t${unique_aln}\t${no_aln}\t${multi_aln}\t${cpg_per}\t${chg_per}\t${chh_per}\n" >> $HOME/wgbs_se_pipeline_analysis_record.log
printf "${dow}\t${fq_file1}\t${fileID}\t${genome_path##../}\t${type:1}_SE1\t${bismark_version}\t${samtools_version}\t${raw_reads}\t${flt_reads}\t${map_ef2}\t${unique_aln2}\t${no_aln2}\t${multi_aln2}\t${cpg_per2}\t${chg_per2}\t${chh_per2}\n" >> $HOME/wgbs_se_pipeline_analysis_record.log
printf "${dow}\t${fq_file1}\t${fileID}\t${genome_path##../}\t${type:1}_SE2pbat\t${bismark_version}\t${samtools_version}\t${raw_reads}\t${flt_reads}\t${map_ef3}\t${unique_aln3}\t${no_aln3}\t${multi_aln3}\t${cpg_per3}\t${chg_per3}\t${chh_per3}\n" >> $HOME/wgbs_se_pipeline_analysis_record.log

echo "####################"
echo "compressing all sam files..."
echo "####################"
#compress sam and unsorted bam files
find -name "*.sam" | xargs pigz
find -name "*_merged.txt" | xargs pigz
fi
