# Supplementary material for: DNA methylation profiles of diverse Brachypodium distachyon align with underlying genetic diversity
Source: Genome Res. 2016 Nov;26(11):1520–31. doi: 10.1101/gr.205468.116 (PMC5088594; doi:10.1101/gr.205468.116)
Supplement: Supplemental Material [file supp_gr.205468.116_Supplemental_Data_1.zip › download_data.sh]

mkdir rawdata
cd rawdata

#download the reference SNP-corrected psudo-resequenced genomes:
mkdir genomes
cd genomes


#get the seven reference methylomes (single replicates) from NCBI SRA
mkdir reference_methylomes
cd reference_methylomes
wget ftp://ftp-trace.ncbi.nih.gov/sra/sra-instant/reads/ByRun/sra/SRR/SRR197/SRR1972494/SRR1972494.sra #Bd21
wget ftp://ftp-trace.ncbi.nih.gov/sra/sra-instant/reads/ByRun/sra/SRR/SRR197/SRR1972495/SRR1972495.sra #Bd21-3
wget ftp://ftp-trace.ncbi.nih.gov/sra/sra-instant/reads/ByRun/sra/SRR/SRR197/SRR1972496/SRR1972496.sra #Bd3-1
wget ftp://ftp-trace.ncbi.nih.gov/sra/sra-instant/reads/ByRun/sra/SRR/SRR197/SRR1972497/SRR1972497.sra #Bd30-1
wget ftp://ftp-trace.ncbi.nih.gov/sra/sra-instant/reads/ByRun/sra/SRR/SRR197/SRR1972498/SRR1972498.sra #Bd1-1
wget ftp://ftp-trace.ncbi.nih.gov/sra/sra-instant/reads/ByRun/sra/SRR/SRR197/SRR1972499/SRR1972499.sra #BdTR12c
wget ftp://ftp-trace.ncbi.nih.gov/sra/sra-instant/reads/ByRun/sra/SRR/SRR197/SRR1972500/SRR1972500.sra #Koz-3

for FILE in *.sra
do
fastq-dump --gzip --split-files --readids --skip-technical --dumpbase --clip $FILE
rm $FILE
done

cd ../
#get 14 replicate samples of Bd1-1, Bd21, and Bd3-1 from NCBI SRA
mkdir replicate_methylomes
cd replicate_methylomes
wget ftp://ftp-trace.ncbi.nih.gov/sra/sra-instant/reads/ByRun/sra/SRR/SRR247/SRR2475390/SRR2475390.sra #1-1 rep1
wget ftp://ftp-trace.ncbi.nih.gov/sra/sra-instant/reads/ByRun/sra/SRR/SRR247/SRR2475391/SRR2475391.sra #1-1 rep2
wget ftp://ftp-trace.ncbi.nih.gov/sra/sra-instant/reads/ByRun/sra/SRR/SRR247/SRR2475392/SRR2475392.sra #1-1 rep3
wget ftp://ftp-trace.ncbi.nih.gov/sra/sra-instant/reads/ByRun/sra/SRR/SRR247/SRR2475393/SRR2475393.sra #1-1 rep4
wget ftp://ftp-trace.ncbi.nih.gov/sra/sra-instant/reads/ByRun/sra/SRR/SRR247/SRR2475394/SRR2475394.sra #1-1 rep5
wget ftp://ftp-trace.ncbi.nih.gov/sra/sra-instant/reads/ByRun/sra/SRR/SRR247/SRR2475395/SRR2475395.sra #21 rep1
wget ftp://ftp-trace.ncbi.nih.gov/sra/sra-instant/reads/ByRun/sra/SRR/SRR247/SRR2475396/SRR2475396.sra #21 rep2
wget ftp://ftp-trace.ncbi.nih.gov/sra/sra-instant/reads/ByRun/sra/SRR/SRR247/SRR2475397/SRR2475397.sra #21 rep3
wget ftp://ftp-trace.ncbi.nih.gov/sra/sra-instant/reads/ByRun/sra/SRR/SRR247/SRR2475398/SRR2475398.sra #21 rep4
wget ftp://ftp-trace.ncbi.nih.gov/sra/sra-instant/reads/ByRun/sra/SRR/SRR247/SRR2475399/SRR2475399.sra #21 rep5
wget ftp://ftp-trace.ncbi.nih.gov/sra/sra-instant/reads/ByRun/sra/SRR/SRR247/SRR2475400/SRR2475400.sra #3-1 rep2
wget ftp://ftp-trace.ncbi.nih.gov/sra/sra-instant/reads/ByRun/sra/SRR/SRR247/SRR2475401/SRR2475401.sra #3-1 rep3
wget ftp://ftp-trace.ncbi.nih.gov/sra/sra-instant/reads/ByRun/sra/SRR/SRR247/SRR2475402/SRR2475402.sra #3-1 rep4
wget ftp://ftp-trace.ncbi.nih.gov/sra/sra-instant/reads/ByRun/sra/SRR/SRR247/SRR2475403/SRR2475403.sra #3-1 rep5

for FILE in *.sra
do
fastq-dump --gzip --split-files --readids --skip-technical --dumpbase --clip $FILE
rm $FILE
done


cd ../
#download the SNP data from Gordon et al., 2014 Brachypodium genomic resequencing paper
mkdir reference_snp_data
cd reference_snp_data

#TBD as brachypodium.org is down now....
