# Supplementary material for: DNA methylation profiles of diverse Brachypodium distachyon align with underlying genetic diversity
Source: Genome Res. 2016 Nov;26(11):1520–31. doi: 10.1101/gr.205468.116 (PMC5088594; doi:10.1101/gr.205468.116)
Supplement: Supplemental Material [file supp_gr.205468.116_Supplemental_Data_1.zip › README.txt]

An updated version of the scripts for the analysis can be found here:

https://github.com/steichten/brachy_reference_methylomes
