# Supplementary material for: DNA methylation profiles of diverse Brachypodium distachyon align with underlying genetic diversity
Source: Genome Res. 2016 Nov;26(11):1520–31. doi: 10.1101/gr.205468.116 (PMC5088594; doi:10.1101/gr.205468.116)
Supplement: Supplemental Material [file supp_gr.205468.116_Supplemental_Data_1.zip › 100bp_dmr_merge.r]

options(echo=T)
library(reshape2)
args=commandArgs(trailingOnly=T)
print(args)

############
# quick script to grab bedtools results, sum across C's in DMR window, and make final table
############
context=args[1]
difference=as.numeric(args[2])
coverage=as.numeric(args[3])

#grab all the individual bedtools results (*.dmr)

filelist=dir(pattern="*.dmr$")

#read them in and add a row with the samplename. Rbind them all together
tes=read.delim(filelist[1],head=F)
group=rep(strsplit(filelist[1],"\\.")[[1]][1],nrow(tes))
tes=cbind(tes,group)
for(i in 2:length(filelist)){
	ss=read.delim(filelist[i],head=F)
	group=rep(strsplit(filelist[i],"\\.")[[1]][1],nrow(ss))
    ss=cbind(ss,group)
	tes=rbind(tes,ss)
	}
#use dcast (reshape2) to get it into a summary table	
t1=dcast(tes, V1 + V2 + V3 + V4 + V5 ~ group,value.var='V6')
colnames(t1)[6:ncol(t1)]=paste(names(t1[6:ncol(t1)]),"_prop",sep='')
t2=dcast(tes, V1 + V2 + V3 + V4 + V5 ~ group,value.var='V7')
colnames(t2)[6:ncol(t2)]=paste(names(t2[6:ncol(t2)]),"_met",sep='')
t3=dcast(tes, V1 + V2 + V3 + V4 + V5 ~ group,value.var='V8')
colnames(t3)[6:ncol(t3)]=paste(names(t3[6:ncol(t3)]),"_unmet",sep='')

#make a table of it all
tout=cbind(t1,t2[,6:ncol(t2)],t3[,6:ncol(t3)])

#write it out, and write out a version with only rows with data for all samples
write.table(tout,paste('100bp_DMRs_',context,'_',difference,'diff_',coverage,'cov.output.txt',sep=''),sep='\t',row.names=F,quote=F)


#
